# Supplementary material for: Decreased Hippocampal Neurogenesis in Aged Male Wistar Rats Is Not Associated with Memory Acquisition in a Water Maze
Source: Int J Mol Sci. 2023 Aug 26;24(17):13276. doi: 10.3390/ijms241713276 (PMC10487931; doi:10.3390/ijms241713276)
Supplement: Supplementary file 1 [file ijms-24-13276-s001.zip]

Archive with 1 entries (1 files):
- ijms-2562304-supplementary.pdf
